# Supplementary material for: Molecular Genetic Basis of Lab- and Field-Selected Bt Resistance in Pink Bollworm
Source: Insects. 2023 Feb 17;14(2):201. doi: 10.3390/insects14020201 (PMC9959750; doi:10.3390/insects14020201)
Supplement: Supplementary file 1 [file insects-14-00201-s001.zip]

Archive with 5 entries (3 files):
- insects-2186377-supplementary/
- insects-2186377-supplementary/insects-2186377-proofed-supplementary/
- insects-2186377-supplementary/insects-2186377-proofed-supplementary/Front Page for Supplementary Information.pdf
- insects-2186377-supplementary/insects-2186377-proofed-supplementary/Supplemental Table S1.xlsx
- insects-2186377-supplementary/insects-2186377-proofed-supplementary/Supplemental Table S2.xlsx
