# Supplementary material for: Molecular Genetic Basis of Lab- and Field-Selected Bt Resistance in Pink Bollworm
Source: Insects. 2023 Feb 17;14(2):201. doi: 10.3390/insects14020201 (PMC9959750; doi:10.3390/insects14020201)
Supplement: Supplementary file 1 [file insects-14-00201-s001.zip › insects-2186377-supplementary/insects-2186377-proofed-supplementary/Supplemental Table S1.xlsx]

## Sheet: Sheet1
Allele	Source	Isoform	mRNA mutation type1	gDNA mutation type1	Premature stop codon(s)	Cadherin region	mRNA mis-splicing2	Accession #	Ref.		Total # of mutations	Total # of unique transcripts	gDNA mutations	mRNA only
r1	U.S., China	r1	del	del	no	CR9	no	AY713483.1	Morin et al. 2003 [96]; Wang et al. 2022 [62]		1	1	1	n
r2	U.S.	r2	del	del	yes	CR7	yes	AY713484.1	Morin et al. 2003 [96]		2	2	2	n
r3	U.S.	r3	del	ins	no	CR9	yes	AY713485.1	Morin et al. 2003 [96]; Fabrick et al. 2011 [120]		3	3	3	n
r4	U.S.	r4	del	del	no	CR8	no	JQ279500.1	Fabrick & Tabashnik, 2012 [109]		4	4	4	n
r5	India	r5A	del	ins	yes	CR9-10	no	KJ480757.1	Fabrick et al. 2014 [121]		5	5	5	n
		r5B	del (2)3	ins	yes	CR9-10	yes	KJ480758.1			5,6	6	n	1
		r5C	ins, del	ins	yes	CR1-2	yes	KJ480759.1			5,7	7	n	2
r6	India	r6	del	nd4	yes	CR3-6	yes	KJ480760.1	Fabrick et al. 2014 [121]		8	8	n	nd
r7	India	r7A	del	none	yes	CR9-10	yes	KJ480761.1	Fabrick et al. 2014 [121]		9	9	n	3
		r7B	del	none	no	CR11	yes	KJ480762.1			10	10	n	4
r8	India	r8A	ins, del	none	yes	CR5-6	yes	KJ480763.1	Fabrick et al. 2014 [121]		11,12	11	n	5
		r8B	ins	ins	yes	CR5	no	KJ480764.1			11	12	6	n
r9	India	r9A	del	none	yes	CR6, CD	yes	KJ480765.1	Fabrick et al. 2014 [121]		13	13	n	6
		r9B	del	none	no	CR10-MPR	yes	KJ480766.1			14	14	n	7
r10	India	r10A	del (2)3	none	no	CR9, 11	yes	KJ480767.1	Fabrick et al. 2014 [121]		15,16	15	n	8
		r10B	del (3)3	none	no	CR9, 11, 12	yes	KJ480768.1			15,16,17	16	n	9
		r10C	del (3)3	none	yes	CR9, 11, 12	yes	KJ480769.1			15,17,18	17	n	10
r11	India	r11A	ins, del	none	yes	CR9, MPR	yes	KJ480770.1	Fabrick et al. 2014 [121]		19,20	18	n	11
		r11B	ins	ins	yes	MPR	no	KJ480771.1			20	19	7	n
r12	India	r12A	ins	ins	yes	CR12	no	KJ480772.1	Fabrick et al., 2014 [121]		21	20	8	n
		r12B	ins, del (2)3	ins	yes	CR5, 12	yes	KJ480773.1			21,22,23	21	8	12
		r12C	ins, del (2)3	ins	yes	Signal, CR12	yes	KJ480774.1			21,24,25	22	8	13
		r12D	ins, del (2)3	ins	yes	Signal, CR5, 12	yes	KJ480775.1			21,24,26	23	8	14
r13	China	r13	del	del	no	MPR-CD	yes	KU254194.1	Wang et al. 2018 [99]; Wang et al. 2022 [62]		27	24	9	n
r14	China	r14	del	ins	no	CR5	yes	KY814706.1	Wang et al. 2020 [61]		28	25	10	n
r15	China	r15A	del	ins	no	CR12-MPR	yes	KY814704.1	Wang et al. 2019 [101]		29	26	11	n
		r15B	del	ins	yes	CR12	yes	KY814705.1			30	27	11	n
r16	China	r16	del	ins	yes	CR10	yes	MK420448.1	Wang et al. 2019 [100]		31	28	12	n
r17	U.S.	r17	ins, del	nd	yes	CR1	yes	MK922614.1	Fabrick et al. 2020 [98]		32,33	29	nd	nd
r18	China	r18	na5	na	na	na	na	na	Wang et al. 2022 [62]		34	30	na	na
r19	China	r19A	del	sub	no	CR9-MPR	yes	MZ822470.1	Wang et al. 2022 [62]		35,36	31	13	n
		r19B	del	sub	yes	CR10	yes	MZ822471.1			36,37	32	13	n
		r19C	del	sub	no	CR9-MPR	yes	MZ822472.1			36,38	33	13	n
		r19D	del	sub	no	CR9-CD	yes	MZ822473.1			36,39	34	13	n
r20	China	r20A	ins	del	yes	CR3	yes	MZ822474.1	Wang et al. 2022 [62]		40,41	35	14	n
		r20B	ins	del	no	CR1-5	yes	MZ822475.1			40,42	36	14	n
1 Type of mutation (del, deletion; ins, insertion; sub, substitution)
2 Event causing mis-spliced transripts (complete intron retention, alternative 5'- or 3'-splice sites, and/or exon skip)
3 Multiple independent mutations present (e.g., the number 2 indicates that two different deletions found in the r5B isoform)
4 nd, not determined
5 na, data not available
