# Supplementary material for: Molecular Genetic Basis of Lab- and Field-Selected Bt Resistance in Pink Bollworm
Source: Insects. 2023 Feb 17;14(2):201. doi: 10.3390/insects14020201 (PMC9959750; doi:10.3390/insects14020201)
Supplement: Supplementary file 1 [file insects-14-00201-s001.zip › insects-2186377-supplementary/insects-2186377-proofed-supplementary/Supplemental Table S2.xlsx]

## Sheet: Sheet1
PgABCA2 Mutation #	Allele	Isoform	Source	Strain/Individual (clone #)	cDNA mutation1	Codon2	Exon3	Mutation type4	Premature stop codon position5	ABCA2 region6	mRNA mis-splicing7	Ref.
30	-	-	U.S.	F1 progeny from BX-R X Bt4-R2 N1 (N1.8)	c_432_433insT	144	2	fs	stop at 145	insertion in amino terminal domain results in truncation in amino terminal domain	no	Fabrick et al. 2020 [129]
23	-	-	U.S.	F1 progeny from BX-R X Bt4-R2 A1 (A1.2, A1.7, A1.9)	c.101C>T	34	1	ms	no	T34M in amino terminal domain	no	Fabrick et al. 2020 [129]
63	-	-	U.S.	CRISPR-R2 10 (10.1, 10.21, 10.22)	c.1021_4668del	340	5-28	InF	no	loss of partial ECL1, TM2, ICL1, TM3, ECL2, TM4, ICL2, TM5, ECL3, TM6, ICL3, TM7, ECL4, TM8, ICL4, TM9, ECL5, TM10, ICL5, TM11, ECL6, TM12, and partial carboxyl terminal domain	nd8	Fabrick et al. 2021 [130]
89	-	Bt4-R2h	U.S.	Bt4-R2 (H-1)	c.1090_1234del10	364	6	fs	stop at 421	loss of partial TM2, ICL1, TM3, & partial ECL2 results in truncation in TM4	yes (exon 6 skip)	Mathew et al. 2018 [27]
8	-	Bt4-R2i	U.S.	Bt4-R2 (G-2)	c.1090_1234del10	364	6	fs	stop at 421	loss of partial TM2, ICL1, TM3, & partial ECL2 results in truncation in TM4	yes (exon 6 skip)	Mathew et al. 2018 [27]
8	-	-	U.S.	BX-R 2 (2.42, 2.52)	c.1090_1234del10	364	6	fs	stop at 421	loss of TM2, ICL1, TM3, & partial ECL2 results in truncation in TM4	yes (exon 6 skip)	Fabrick et al. 2020 [129]
8	-	-	U.S.	BX-R 5 (5.11)	c.1090_1234del10	364	6	fs	stop at 421	loss of TM2, ICL1, TM3, & partial ECL2 results in truncation in TM4	yes (exon 6 skip)	Fabrick et al. 2020 [129]
8	-	-	U.S.	F1 progeny from BX-R X Bt4-R2 A1 (A1.3)	c.1090_1234del10	364	6	fs	stop at 421	loss of TM2, ICL1, TM3, & partial ECL2 results in truncation in TM4	yes (exon 6 skip)	Fabrick et al. 2020 [129]
8	-	-	U.S.	F1 progeny from BX-R X Bt4-R2 N1 (N1.2, N1.5, N1.8, N1.27)	c.1090_1234del10	364	6	fs	stop at 421	loss of TM2, ICL1, TM3, & partial ECL2 results in truncation in TM4	yes (exon 6 skip)	Fabrick et al. 2020 [129]
8	-	CK-1a	India	CK-1	c.1090_1234del10	364	6	fs	stop at 421	loss of TM2, ICL1, TM3, & partial ECL2 results in truncation in TM4	yes (exon 6 skip)	Mathew et al. 2018 [27]
8	-	CK-1d	India	CK-1	c.1090_1234del10	364	6	fs	stop at 421	loss of TM2, ICL1, TM3, & partial ECL2 results in truncation in TM4	yes (exon 6 skip)	Mathew et al. 2018 [27]
8	-	GAP-3b	India	GAP-3	c.1090_1234del10	364	6	fs	stop at 421	loss of TM2, ICL1, TM3, & partial ECL2 results in truncation in TM4	yes (exon 6 skip)	Mathew et al. 2018 [27]
8	-	KT-1a	India	KT-1	c.1090_1234del10	364	6	fs	stop at 421	loss of TM2, ICL1, TM3, & partial ECL2 results in truncation in TM4	yes (exon 6 skip)	Mathew et al. 2018 [27]
8	-	KT-1b	India	KT-1	c.1090_1234del10	364	6	fs	stop at 421	loss of TM2, ICL1, TM3, & partial ECL2 results in truncation in TM4	yes (exon 6 skip)	Mathew et al. 2018 [27]
8	-	KT-8a	India	KT-8	c.1090_1234del10	364	6	fs	stop at 421	loss of TM2, ICL1, TM3, & partial ECL2 results in truncation in TM4	yes (exon 6 skip)	Mathew et al. 2018 [27]
8	-	RK-1a	India	RK-1	c.1090_1234del10	364	6	fs	stop at 421	loss of TM2, ICL1, TM3, & partial ECL2 results in truncation in TM4	yes (exon 6 skip)	Mathew et al. 2018 [27]
8	-	RK-1b	India	RK-1	c.1090_1234del10	364	6	fs	stop at 421	loss of TM2, ICL1, TM3, & partial ECL2 results in truncation in TM4	yes (exon 6 skip)	Mathew et al. 2018 [27]
8	-	RK-1c	India	RK-1	c.1090_1234del10	364	6	fs	stop at 421	loss of TM2, ICL1, TM3, & partial ECL2 results in truncation in TM4	yes (exon 6 skip)	Mathew et al. 2018 [27]
8	-	RK-11a	India	RK-11	c.1090_1234del10	364	6	fs	stop at 421	loss of TM2, ICL1, TM3, & partial ECL2 results in truncation in TM4	yes (exon 6 skip)	Mathew et al. 2018 [27]
8	-	RK-11d	India	RK-11	c.1090_1234del10	364	6	fs	stop at 421	loss of TM2, ICL1, TM3, & partial ECL2 results in truncation in TM4	yes (exon 6 skip)	Mathew et al. 2018 [27]
8	-	-	U.S.	CRISPR-R2 10 (10.5, 10.11)	c.1090_1234del10	364	6	fs	stop at 421	loss of TM2, ICL1, TM3, & partial ECL2 results in truncation in TM4	nd (previously determined to be exon 6 skip)	Fabrick et al. 2021 [130]
8	-	-	U.S.	F2 progeny from CRISPR-R2 X APHIS-S A.2 (A.2.9)	c.1090_1234del10	364	6	fs	stop at 421	loss of TM2, ICL1, TM3, & partial ECL2 results in truncation in TM4	nd (previously determined to be exon 6 skip)	Fabrick et al. 2021 [130]
8	-	-	U.S.	F2 progeny from CRISPR-R2 X APHIS-S C.3 (C.3.4)	c.1090_1234del10	364	6	fs	stop at 421	loss of TM2, ICL1, TM3, & partial ECL2 results in truncation in TM4	nd (previously determined to be exon 6 skip)	Fabrick et al. 2021 [130]
8	-	-	U.S.	F2 progeny from CRISPR-R2 X APHIS-S C.4 (C.4.6)	c.1090_1234del10	364	6	fs	stop at 421	loss of TM2, ICL1, TM3, & partial ECL2 results in truncation in TM4	nd (previously determined to be exon 6 skip)	Fabrick et al. 2021 [130]
45	-	RK-11b	India	RK-11	c.1235_1618del	412	7-8	InF	no	loss of partial ECL2, TM4, ICL2, TM5, ECL3, TM6, and partial ICL3	nd	Mathew et al. 2018 [27]
31	-	-	U.S.	F1 progeny from BX-R X Bt4-R2 N3 (N3.9)	c.1454C>A	485	8	ns	stop at 485	change in residue in ECL3 results in truncation in ECL3	no	Fabrick et al. 2020 [129]
42	-	RK-1c	India	RK-1	c.1526_1527delinsGC	509	8	InF	no	Y509C in ICL3	nd (unknown cause of deletion in exon 8)	Mathew et al. 2018 [274]
37	-	GAP-3a	India	GAP-3	c.1572_1618del10	524	8	fs	stop at 540	loss of partial ICL3 results in truncation in ICL3	yes (alternative 5' splice site in exon 8)	Mathew et al. 2018 [27]
37	-	GAP-3b	India	GAP-3	c.1572_1618del10	524	8	fs	stop at 540	loss of partial ICL3 results in truncation in ICL3	yes (alternative 5' splice site in exon 8)	Mathew et al. 2018 [27]
37	-	RK-11c	India	RK-11	c.1572_1618del10	524	8	fs	stop at 540	loss of partial ICL3 results in truncation in ICL3	yes (alternative 5' splice site in exon 8)	Mathew et al. 2018 [27]
21	-	-	U.S.	BX-R 5 (5.8)	c.1609delA	537	8	fs	stop at 552	change in residue in ICL3 results in truncation in ICL3	yes (alternative 3' splice site in exon 8)	Fabrick et al. 2020 [129]
20	-	-	U.S.	BX-R 2 (2.42, 2.52)	c.1622_1623del	541	9	fs	stop at 565	change in residue in ICL3 results in truncation in ICL3	yes (alternative 5' splice site in exon 9)	Fabrick et al. 2020 [129]
46	-	RK-11d	India	RK-11	c.1622_1623ins (138bp)11	541	9	fs	stop after 541 (stop in insertion)12	insertion of residues in ICL3 results in truncation in ICL3	nd	Mathew et al. 2018 [27]
43	-	RK-11a	India	RK-11	c.1622_1623ins (38 bp)13	541	9	fs	stop at 552	insertion of residues in ICL3 results in truncation in ICL3	nd	Mathew et al. 2018 [27]
32	-	-	U.S.	F1 progeny from BX-R X Bt4-R2 N3 (N3.9)	c.1702C>A	568	9	ms	no	Q568K in ICL3	no	Fabrick et al. 2020 [129]
64	-	-	U.S.	CRISPR-R2 10 (10.19)	c.1755_4587del10	584	10-29	fs	stop at 1622	loss of partial ICL3, TM7, ECL4, TM8, ICl4, TM9, ECL5, TM10, ICL5, TM11, ECL6, TM12, and partial carboxyl terminal domain results in truncation in carboxyl terminal domain	nd	Fabrick et al. 2021 [130]
9	-	-	U.S.	BX-R 1 (1.6)	c.1786_1843del10	596	10	fs	stop at 705	loss of partial ICL3 results in truncation in ICL3	yes (alternative 3' splice site in exon 10 and alternative 5' splice site in exon 11)	Fabrick et al. 2020 [129]
22	-	-	U.S.	BX-R 5 (5.9)	c.1832_1850del10	611	10	fs	stop at 622	loss of partial ICL3 results in truncation in ICL3	yes (alternative 5' splice site in exon 11)	Fabrick et al. 2020 [129]
55	-	-	U.S.	CRISPR-R2 5 (5B.8)	c.1835_1976del10	612	11	fs	stop at 670	loss of partial ICL3 results in truncation in ICL3	nd	Fabrick et al. 2021 [130]
10	-	-	U.S.	BX-R 1 (1.6)	c.1905_2031del10	635	11	fs	stop at 704	loss of partial ICL3 results in truncation in ICL3	nd (unknown cause of deletion/mis-splice in exon 11)	Fabrick et al. 2020 [129]
11	-	-	U.S.	BX-R 1 (1.40)	c.1963delA	655	11	fs	stop at 664	change in residue in ICL3 results in truncation in ICL3	nd (unknown cause of deletion in exon 11)	Fabrick et al. 2020 [129]
12	-	-	U.S.	BX-R 1 (1.5, 1.40)	c.2030A>T	677	11	ms	no	E677V in ICL3	no	Fabrick et al. 2020 [129]
12	-	-	U.S.	BX-R 2 (2.12, 2.42, 2.52)	c.2030A>T	677	11	ms	no	E677V in ICL3	no	Fabrick et al. 2020 [129]
12	-	-	U.S.	BX-R 5 (5.8, 5.9, 5.11)	c.2030A>T	677	11	ms	no	E677V in ICL3	no	Fabrick et al. 2020 [129]
12	-	-	U.S.	F1 progeny from BX-R X Bt4-R2 A1 (A1.2, A1.4, A1.7, A1.9)	c.2030A>T	677	11	ms	no	E677V in ICL3	no	Fabrick et al. 2020 [129]
12	-	-	U.S.	F1 progeny from BX-R X Bt4-R2 N3 (N3.9)	c.2030A>T	677	11	ms	no	E677V in ICL3	no	Fabrick et al. 2020 [129]
44	-	RK-11a	India	RK-11	c.2065_2066insATAGT	689	12	fs	stop at 704	insertion of residues in ICL3 results in truncation in ICL3	nd	Mathew et al. 2018 [27]
56	-	-	U.S.	CRISPR-R2 5 (5B.4, 5B.6, 5B.8)	c.2125_2131del10	708	12	fs	stop at 747	loss of partial ICL3 results in truncation in ICL3	nd	Fabrick et al. 2021 [130]
56	-	-	U.S.	F2 progeny from CRISPR-R2 X APHIS-S C.4 (C.4.6, C.4.10)	c.2125_2131del10	708	12	fs	stop at 747	loss of partial ICL3 results in truncation in ICL3	nd	Fabrick et al. 2021 [130]
58	-	-	U.S.	CRISPR-R2 9 (9A.8)	c.2220_2221delinsAG	740	12	fs	stop at 741	change in residue in ICL3 results in truncation in ICL3	nd	Fabrick et al. 2021 [130]
39	-	KT-8b	India	KT-8	c.2224A>T	742	12	InF	stop at 742	change in residue in ICL3 results in truncation in ICL3	nd	Mathew et al. 2018 [27]
25	-	-	U.S.	F1 progeny from BX-R X Bt4-R2 A1 (A1.9)	c.2230_2930del10	744	13-16	fs	stop at 984	loss of partial ICL3, TM7, & partial ECL4 results in truncation in ECL4	yes (alternative 5' splice site in exon 12 and alternative 3' splice site in exon 16)	Fabrick et al. 2020 [129]
41	-	RK-1a	India	RK-1	c.2344_2345delinsGG	782	13	InF	no	K782G in ICL3	nd	Mathew et al. 2018 [27]
49	-	-	U.S.	CRISPR-R2 3 (3.15)	c.240_3096del10	80	2-17	fs	stop at 1047	loss of partial amino terminal domain, TM1, ECL1, TM2, ICL1, TM3, ECL2, TM4, ICL2, TM5, ECL3, TM6, ICL3, TM7, & partial ECL4 results in truncation in ECL4	nd	Fabrick et al. 2021 [130]
50	-	-	U.S.	CRISPR-R2 3 (3.2)	c.240_3100del10	80	2-17	fs	stop at 1034	loss of partial amino terminal domain, TM1, ECL1, TM2, ICL1, TM3, ECL2, TM4, ICL2, TM5, ECL3, TM6, ICL3, TM7, & partial ECL4 results in truncation in ECL4	nd	Fabrick et al. 2021 [130]
54	-	-	U.S.	CRISPR-R2 5 (5B.4, 5B.6, 5B.8)	c.241_1409del10	80	2-7	fs	stop at 474	loss of partial amino terminal domain, TM1, ECL1, TM2, ICL1, TM3, ECL2, TM4, ICL2, TM5, & partial ECL3 results in truncation in ECL3	nd	Fabrick et al. 2021 [130]
47	-	RK-11e	India	RK-11	c.2464_2465insAGTTTGCTTTC	822	14	fs	stop at 825	insertion of residues in ICL3 results in truncation in ICL3	nd	Mathew et al. 2018 [27]
38	-	KT-8a	India	KT-8	c.2479_2481delTAT	827	14	InF	no	loss of Y827 from ICL3	nd	Mathew et al. 2018 [27]
38	-	KT-8b	India	KT-8	c.2479_2481delTAT	827	14	InF	no	loss of Y827 from ICL3	nd	Mathew et al. 2018 [27]
38	-	RK-1d	India	RK-1	c.2479_2481delTAT	827	14	InF	no	loss of Y827 from ICL3	nd	Mathew et al. 2018 [27]
13	-	-	U.S.	BX-R 1 (1.5, 1.6, 1.40)	c.2753G>C	918	16	ms	no	C918S in ICL3	no	Fabrick et al. 2020 [129]
13	-	-	U.S.	BX-R 2 (2.12, 2.42, 2.52)	c.2753G>C	918	16	ms	no	C918S in ICL3	no	Fabrick et al. 2020 [129]
13	-	-	U.S.	BX-R 5 (5.8, 5.9, 5.11)	c.2753G>C	918	16	ms	no	C918S in ICL3	no	Fabrick et al. 2020 [129]
13	-	-	U.S.	F1 progeny from BX-R X Bt4-R2 A1 (A1.2, A1.7)	c.2753G>C	918	16	ms	no	C918S in ICL3	no	Fabrick et al. 2020 [129]
13	-	-	U.S.	F1 progeny from BX-R X Bt4-R2 N3 (N3.9)	c.2753G>C	918	16	ms	no	C918S in ICL3	no	Fabrick et al. 2020 [129]
68	-	-	U.S.	F2 progeny from CRISPR-R2 X APHIS-S J.5 (J.5.2, J.5.3, J.5.6)	c.283_296delGAGAATGCCGTATT	95	2	fs	stop at 112	loss of partial amino terminal domain results in truncation in amino terminal domain	nd	Fabrick et al. 2021 [130]
68	-	-	U.S.	F2 progeny from CRISPR-R2 X APHIS-S J.6 (J.6.4)	c.283_296delGAGAATGCCGTATT	95	2	fs	stop at 112	loss of partial amino terminal domain results in truncation in amino terminal domain	nd	Fabrick et al. 2021 [130]
57	-	-	U.S.	CRISPR-R2 9 (9A.13)	c.294_2128del10	98	2-12	fs	stop at 747	loss of partial amino terminal domain, TM1, ECL1, TM2, ICL1, TM3, ECL2, TM4, ICL2, TM5, ECL3, TM6, & partial ICL3 results in truncation in ICL3	nd	Fabrick et al. 2021 [130]
66	-	-	U.S.	F2 progeny from CRISPR-R2 X APHIS-S C.4 (C.4.6, C.4.8, C.4.10)	c.294_295delinsGAGA	98	2	fs	stop at 99	insertion and deletion of residues in amino terminal domain result in truncation in amino terminal domain	nd	Fabrick et al. 2021 [130]
52	-	-	U.S.	CRISPR-R2 3 (3.3)	c.295_3100delins14	99	2-17	fs	stop after 99 (stop in insertion)12	insertion and deletion of residues in amino terminal domain results in truncation in amino terminal domain	nd	Fabrick et al. 2021 [130]
51	-	-	U.S.	CRISPR-R2 3 (3.1)	c.295_559delins14	99	2	fs	stop after 98 (stop in insertion)12	insertion and deletion of residues in amino terminal domain results in truncation in amino terminal domain	nd	Fabrick et al. 2021 [130]
14	-	-	U.S.	BX-R 1 (1.5, 1.6, 1.40)	c.2969T>C	990	17	ms	no	L990S in ECL4	no	Fabrick et al. 2020 [129]
14	-	-	U.S.	BX-R 2 (2.12, 2.42, 2.52)	c.2969T>C	990	17	ms	no	L990S in ECL4	no	Fabrick et al. 2020 [129]
14	-	-	U.S.	BX-R 5 (5.8, 5.9, 5.11)	c.2969T>C	990	17	ms	no	L990S in ECL4	no	Fabrick et al. 2020 [129]
14	-	-	U.S.	F1 progeny from BX-R X Bt4-R2 A1 (A1.2, A1.7)	c.2969T>C	990	17	ms	no	L990S in ECL4	no	Fabrick et al. 2020 [129]
14	-	-	U.S.	F1 progeny from BX-R X Bt4-R2 N3 (N3.9)	c.2969T>C	990	17	ms	no	L990S in ECL4	no	Fabrick et al. 2020 [129]
15	-	-	U.S.	BX-R 1 (1.5, 1.6, 1.40)	c.2975C>T	992	17	ms	no	P992L in ECL4	no	Fabrick et al. 2020 [129]
15	-	-	U.S.	BX-R 2 (2.12, 2.42, 2.52)	c.2975C>T	992	17	ms	no	P992L in ECL4	no	Fabrick et al. 2020 [129]
15	-	-	U.S.	BX-R 5 (5.8, 5.9, 5.11)	c.2975C>T	992	17	ms	no	P992L in ECL4	no	Fabrick et al. 2020 [129]
15	-	-	U.S.	F1 progeny from BX-R X Bt4-R2 A1 (A1.2, A1.7)	c.2975C>T	992	17	ms	no	P992L in ECL4	no	Fabrick et al. 2020 [129]
15	-	-	U.S.	F1 progeny from BX-R X Bt4-R2 N3 (N3.9)	c.2975C>T	992	17	ms	no	P992L in ECL4	no	Fabrick et al. 2020 [110]
33	-	AM-8a	India	AM-8	c.3065_3069delAATAC	1022	17	fs	stop at 1027	loss of partial ECL4 results in truncation in ECL4	no	Mathew et al. 2018 [27]
16	-	-	U.S.	BX-R 1 (1.5)	c.3097_3100delAACA	1033	18	fs	stop at 1047	loss of partial ECL4 results in truncation in ECL4	yes (alternative 3' splice site in exon 18)	Fabrick et al. 2020 [129]
16	-	-	U.S.	BX-R 2 (2.42, 2.52)	c.3097_3100delAACA	1033	18	fs	stop at 1047	loss of partial ECL4 results in truncation in ECL4	yes (alternative 3' splice site in exon 18)	Fabrick et al. 2020 [129]
16	-	-	U.S.	F1 progeny from BX-R X Bt4-R2 N1 (N1.27)	c.3097_3100delAACA	1033	18	fs	stop at 1047	loss of partial ECL4 results in truncation in ECL4	yes (alternative 3' splice site in exon 18)	Fabrick et al. 2020 [129]
16	-	KT-1d	India	KT-1	c.3097_3100delAACA	1033	18	fs	stop at 1047	loss of partial ECL4 results in truncation in ECL4	yes (alternative 3' splice site in exon 18)	Fabrick et al. 2020 [129]
16	-	-	U.S.	CRISPR-R2 5 (5A.11)	c.3097_3100delAACA	1033	18	fs	stop at 1047	loss of partial ECL4 results in truncation in ECL4	nd (previously determined to be alternative 3' splice site in exon 18)	Fabrick et al. 2020 [129]
16	-	-	U.S.	F2 progeny from CRISPR-R2 X APHIS-S C.4 (C.4.6)	c.3097_3100delAACA	1033	18	fs	stop at 1047	loss of partial ECL4 results in truncation in ECL4	nd (previously determined to be alternative 3' splice site in exon 18)	Fabrick et al. 2020 [129]
17	-	-	U.S.	BX-R 1 (1.5, 1.6, 1.40)	c.3163C>A	1055	18	ms	no	H1055N in ECL4	no	Fabrick et al. 2020 [129]
17	-	-	U.S.	BX-R 2 (2.12, 2.42, 2.52)	c.3163C>A	1055	18	ms	no	H1055N in ECL4	no	Fabrick et al. 2020 [129]
17	-	-	U.S.	BX-R 5 (5.8, 5.9, 5.11)	c.3163C>A	1055	18	ms	no	H1055N in ECL4	no	Fabrick et al. 2020 [129]
17	-	-	U.S.	F1 progeny from BX-R X Bt4-R2 A1 (A1.2, A1.7)	c.3163C>A	1055	18	ms	no	H1055N in ECL4	no	Fabrick et al. 2020 [129]
17	-	-	U.S.	F1 progeny from BX-R X Bt4-R2 N3 (N3.9)	c.3163C>A	1055	18	ms	no	H1055N in ECL4	no	Fabrick et al. 2020 [129]
7	-	Bt4-R2g	U.S.	Bt4-R2 (H-5)	c.3313_3589del10	1105	19-20	fs	stop at 1204	loss of partial ECL4, TM8, ICL4, TM9, & partial ECL5 results in truncation in TM10	yes (exon 19-20 skip)	Mathew et al. 2018 [27]
7	-	Bt4-R2h	U.S.	Bt4-R2 (H-1)	c.3313_3589del10	1105	19-20	fs	stop at 1204	loss of partial ECL4, TM8, ICL4, TM9, & partial ECL5 results in truncation in TM10	yes (exon 19-20 skip)	Mathew et al. 2018 [27]
7	-	-	U.S.	F1 progeny from BX-R X Bt4-R2 A1 (A1.3)	c.3313_3589del10	1105	19-20	fs	stop at 1204	loss of partial ECL4, TM8, ICL4, TM9, & partial ECL5 results in truncation in TM10	yes (exon 19-20 skip)	Fabrick et al. 2020 [129]
7	-	-	U.S.	F1 progeny from BX-R X Bt4-R2 N3 (N3.1, N3.3, N3.6, N3.9, N3.10)	c.3313_3589del10	1105	19-20	fs	stop at 1204	loss of partial ECL4, TM8, ICL4, TM9, & partial ECL5 results in truncation in TM10	yes (exon 19-20 skip)	Fabrick et al. 2020 [129]
7	-	-	U.S.	CRISPR-R2 5 (5A.7)	c.3313_3589del10	1105	19-20	fs	stop at 1204	loss of partial ECL4, TM8, ICL4, TM9 & partial ECL5 results in truncation in TM10	nd (previously detemined to be exon 19-20 skip)	Fabrick et al. 2021 [130]
7	-	-	U.S.	CRISPR-R2 10 (10.29)	c.3313_3589del10	1105	19-20	fs	stop at 1204	loss of partial ECL4, TM8, ICL4, TM9 & partial ECL5 results in truncation in TM10	nd (previously detemined to be exon 19-20 skip)	Fabrick et al. 2021 [130]
7	-	-	U.S.	F2 progeny from CRISPR-R2 X APHIS-S family A.1 (A.1.1)	c.3313_3589del10	1105	19-20	fs	stop at 1204	loss of partial ECL4, TM8, ICL4, TM9 & partial ECL5 results in truncation in TM10	nd (previously detemined to be exon 19-20 skip)	Fabrick et al. 2021 [130]
7	-	-	U.S.	F2 progeny from CRISPR-R2 X APHIS-S A.2 (A.2.9)	c.3313_3589del10	1105	19-20	fs	stop at 1204	loss of partial ECL4, TM8, ICL4, TM9 & partial ECL5 results in truncation in TM10	nd (previously detemined to be exon 19-20 skip)	Fabrick et al. 2021 [130]
26	-	-	U.S.	F1 progeny from BX-R X Bt4-R2 A1 (A1.3)	c.3313_3967delins14	1106	19-23	fs	stop at 1205	insertion and deletion of residues in ECL4 results in truncation in ICL4	yes (indel mutation caused by intron 12 retention)	Fabrick et al. 2020 [129]
4	rA1	Bt4-R2d	U.S.	Bt4-R2 (pool)	c.3418_3589del10	1140	20	fs	stop at 1204	loss of ICL4, TM9, & partial ECL5 results in truncation in TM10	yes (exon 20 skip)	Mathew et al. 2018 [27]
4	-	Bt4-R2i	U.S.	Bt4-R2 (G-2)	c.3418_3589del10	1140	20	fs	stop at 1204	loss of ICL4, TM9, & partial ECL5 results in truncation in TM10	yes (exon 20 skip)	Mathew et al. 2018 [27]
4	-	-	U.S.	F1 progeny from BX-R X Bt4-R2 N1 (N1.2, N1.5, N1.27)	c.3418_3589del10	1140	20	fs	stop at 1204	loss of ICL4, TM9, & partial ECL5 results in truncation in TM10	yes (exon 20 skip)	Fabrick et al. 2020 [129]
4	-	-	U.S.	CRISPR-R2 5 (5A.11, 5A.12)	c.3418_3589del10	1140	20	fs	stop at 1204	loss of ICL4, TM9, & partial ECL5 results in truncation in TM10	nd (previously determined to be exon 20 skip)	Fabrick et al. 2021 [130]
4	-	-	U.S.	CRISPR-R2 10 (10.5, 10.11)	c.3418_3589del10	1140	20	fs	stop at 1204	loss of ICL4, TM9, & partial ECL5 results in truncation in TM10	nd (previously determined to be exon 20 skip)	Fabrick et al. 2021 [130]
4	-	-	U.S.	F2 progeny from CRISPR-R2 X APHIS-S C.3 (C.3.4)	c.3418_3589del10	1140	20	fs	stop at 1204	loss of ICL4, TM9, & partial ECL5 results in truncation in TM10	nd (previously determined to be exon 20 skip)	Fabrick et al. 2021 [130]
3	rA1	Bt4-R2c	U.S.	Bt4-R2 (pool)	c.3419_3589delinsTAA	1140	20	InF	no	loss of ICL4, TM9, & partial ECL5	yes (alternative 5' splice site in intron 19 and exon 20 skip)	Mathew et al. 2018 [27]
6	-	Bt4-R2f	U.S.	Bt4-R2 (J-3)	c.3419_4093del10	1140	20-24	InF	no	loss of ICL4, TM9, ECL5, TM10, ICL5, TM11, ECL6, TM12, & partial cytoplasmic domain	yes (exon 20-23 skip and alternative 3' splice site in exon 24)	Mathew et al. 2018 [27]
18	-	-	U.S.	BX-R 1 (1.5, 1.6, 1.40)	c.3517G>A	1173	20	ms	no	V1173I in TM9	no	Fabrick et al. 2020 [129]
18	-	-	U.S.	BX-R 2 (2.12, 2.42, 2.52)	c.3517G>A	1173	20	ms	no	V1173I in TM9	no	Fabrick et al. 2020 [129]
18	-	-	U.S.	BX-R 5 (5.8, 5.9, 5.11)	c.3517G>A	1173	20	ms	no	V1173I in TM9	no	Fabrick et al. 2020 [129]
18	-	-	U.S.	F1 progeny from BX-R X Bt4-R2 A1 (A1.2, A1.7)	c.3517G>A	1173	20	ms	no	V1173I in TM9	no	Fabrick et al. 2020 [129]
18	-	-	U.S.	F1 progeny from BX-R X Bt4-R2 N3 (N3.9)	c.3517G>A	1173	20	ms	no	V1173I in TM9	no	Fabrick et al. 2020 [129]
60	-	-	U.S.	CRISPR-R2 9 (9B.14)	c.3555_3590ins15	1185	20	fs	stop after 1190 (stop in insertion)12	insertion of residues in TM9 results in truncation in ECL5	nd	Fabrick et al. 2021 [130]
1	-	-	U.S.	CRISPR-R2 18 (18.6, 18.7, 18.20)	c.3556_3588delins14	1185	20	fs	stop after 1185 (stop in insertion)12	insertion of residues in TM9 result in truncation in ECL5	nd (previously determined to be complete intron 20 retention)	Fabrick et al. 2021 [130]
1	-	-	U.S.	F2 progeny from CRISPR-R2 X APHIS-S C.3 (C.3.6)	c.3556_3588delins14	1185	20	fs	stop after 1185 (stop in insertion)12	insertion of residues in TM9 result in truncation in ECL5	nd (previously determined to be complete intron 20 retention)	Fabrick et al. 2021 [130]
1	rA1	Bt4-R2a	U.S.	Bt4-R2 (pool)	c.3556_3588delins14	1186	20	fs	stop after 1185 (stop in insertion)12	insertion of residues in TM9 results in truncation in ECL5	yes (complete intron 20 retention)	Mathew et al. 2018 [27]
1	-	-	U.S.	F1 progeny from BX-R X Bt4-R2 A3 (A3.1, A3.4, A3.6, A3.7, A3.8)	c.3556_3588delins14	1186	20	fs	stop after 1185 (stop in insertion)12	insertion of residues in TM9 results in truncation in ECL5	yes (complete intron 20 retention)	Fabrick et al. 2020 [129]
1	-	-	U.S.	F1 progeny from BX-R X Bt4-R2 N1 (N1.8)	c.3556_3588delins14	1186	20	fs	stop after 1185 (stop in insertion)12	insertion of residues in TM9 results in truncation in ECL5	yes (complete intron 20 retention)	Fabrick et al. 2020 [129]
2	rA1	Bt4-R2b	U.S.	Bt4-R2 (pool)	c.3556_3589_delins14	1186	20	fs	stop at 1254	insertion of residues in TM9 results in truncation in ECL6	yes (alternative 5' splice site in intron 20)	Mathew et al. 2018 [27]
5	-	Bt4-R2e	U.S.	Bt4-R2 (H-5)	c.3556_3734delins14	1186	20-22	fs	stop after 1185 (stop in insertion)12	insertion of residues in TM9 results in truncation in TM11	yes (alternative 5' splice site in intron 20, exon 21 skip, and alternative 3' splice site in exon 22)	Mathew et al. 2018 [27]
61	-	-	U.S.	CRISPR-R2 9 ( 9B.12)	c.3589_3714del10	1196	21	InF	no	loss of partial ECL5, TM10, ICL5, and partial TM11	nd	Fabrick et al. 2021 [130]
27	-	-	U.S.	F1 progeny from BX-R X Bt4-R2 A1 (A1.2, A1.7)	c.3590_3715del10	1197	21	InF	no	loss of partial ECL5, TM10, ICL5, & partial TM11	yes (exon 21 skip)	Fabrick et al. 2020 [129]
19	-	-	U.S.	BX-R 1 (1.5, 1.6, 1.40)	c.3820A>G	1274	22	ms	no	S1274G in ECL6	no	Fabrick et al. 2020 [129]
19	-	-	U.S.	BX-R 2 (2.12, 2.42, 2.52)	c.3820A>G	1274	22	ms	no	S1274G in ECL6	no	Fabrick et al. 2020 [129]
19	-	-	U.S.	BX-R 5 (5.8, 5.9, 5.11)	c.3820A>G	1274	22	ms	no	S1274G in ECL6	no	Fabrick et al. 2020 [129]
19	-	-	U.S.	F1 progeny from BX-R X Bt4-R2 A1 (A1.2, A1.7)	c.3820A>G	1274	22	ms	no	S1274G in ECL6	no	Fabrick et al. 2020 [129]
19	-	-	U.S.	F1 progeny from BX-R X Bt4-R2 N3 (N3.9)	c.3820A>G	1274	22	ms	no	S1274G in ECL6	no	Fabrick et al. 2020 [129]
28	-	-	U.S.	F1 progeny from BX-R X Bt4-R2 A1 (A1.2, A1.7)	c.3840_3967del10	1280	23	fs	stop at 1324	loss of partial ECL6 results in truncation in ECL6	yes (exon 23 skip)	Fabrick et al. 2020 [129]
29	-	-	U.S.	F1 progeny from BX-R X Bt4-R2 A1 (A1.2, A1.7)	c.3972A>T	1325	24	ns	stop at 1324	change in residue in ECL6 results in truncation in ECL6	no	Fabrick et al. 2020 [129]
48	-	RK-11f	India	RK-11	c.4389_4440del10	1464	26-27	fs	stop at 1492	loss of residues in carboxyl terminal domain resuls in truncation in carboxyl terminal domain	nd	Mathew et al. 2018 [27]
59	-	-	U.S.	CRISPR-R2 9 (9A.10)	c.4438_4439ins15	1479	26-27	fs	stop after 1480 (stop in insertion)12	insertion of residues in carboxyl terminal domain results in truncation in carboxyl terminal domain	nd	Fabrick et al. 2021 [130]
65	-	-	U.S.	F2 progeny from CRISPR-R2 X APHIS-S C.3 (C.3.6)	c.4598_4599ins15	1630	27	fs	stop after 1532 (stop in insertion)12	insertion of residues in carboxyl terminal domain result in truncation in carboxyl terminal domain	nd	Fabrick et al. 2021 [130]
40	-	KT-10a	India	KT-10	c.55_56delinsCA	19	1	InF	no	L19Q in amino terminal domain	nd	Mathew et al. 2018 [27]
62	-	-	U.S.	CRISPR-R2 10 (10.24)	c.559_4884del9	186	3-29	InF	no	loss of partial amino terminal domain, TM1, ECL1, TM2, ICL1, TM3, ECL2, TM4, ICL2, TM5, ECL3, TM6, ICL3, TM7, ECL4, TM8, ICL4, TM9, ECL5, TM10, ICL5, TM11, ECL6, TM12, and partial carboxyl terminal domain	nd	Fabrick et al. 2021 [130]
67	-	-	U.S.	F2 progeny from CRISPR-R2 X APHIS-S C.4 (C.4.6, C.4.8, C.4.10)	c.674_681delTTCCTATG	225	3	fs	stop at 242	loss of partial amino terminal domain results in truncation in amino terminal domain	nd	Fabrick et al. 2021 [130]
53	-	-	U.S.	CRISPR-R2 3 (3.1)	c.677_3096delins14	226	3-17	InF	no	insertion and deletion of residues results in loss of partial amino terminal domain, TM1, ECL1, TM2, ICL1, TM3, ECL2, TM4, ICL2, TM5, ECL3, TM6, ICL3, TM7, & partial ECL4	nd	Fabrick et al. 2021 [130]
69	-	-	U.S.	F2 progeny from CRISPR-R2 X APHIS-S J.5 (J.5.2, J.5.3, J.5.6)	c.679_2229delins14	227	3-12	fs	stop after 226 (stop in insertion)12	insertion and deletion of residues in amino terminal domain result in truncation in amino terminal domain	nd	Fabrick et al. 2021 [130]
69	-	-	U.S.	F2 progeny from CRISPR-R2 X APHIS-S J.6 (J.6.4)	c.679_2229delins14	227	3-12	fs	stop after 226 (stop in insertion)12	insertion and deletion of residues in amino terminal domain result in truncation in amino terminal domain	nd	Fabrick et al. 2021 [130]
24	-	-	U.S.	F1 progeny from BX-R X Bt4-R2 A1 (A1.3)	c.728A>T	243	3	ms	no	D243V in amino terminal domain	no	Fabrick et al. 2020 [129]
36	-	CK-1c	India	CK-1	c.837_944delins14	280	4	InF	no	loss of partial amino terminal domain & TM1	yes (alternative 5' and 3' splice sites in exon 4)	Mathew et al. 2018 [27]
36	-	KT-1c	India	KT-1	c.837_944delins14	280	4	InF	no	loss of partial amino terminal domain & TM1	yes (alternative 5' and 3' splice sites in exon 4)	Mathew et al. 2018 [27]
36	-	KT-10a	India	KT-10	c.837_944delins14	280	4	InF	no	loss of partial amino terminal domain & TM1	yes (alternative 5' and 3' splice sites in exon 4)	Mathew et al. 2018 [27]
35	-	CK-1b	India	CK-1	c.837_964del10	280	4	fs	stop at 345	loss of partial amino terminal domain, TM1, and partial ECL1 rsulsts in truncation in ECL1	yes (alternative 5' splice site in exon 4 and alternative 3' splice site within insertion in exon 4)	Mathew et al. 2018 [27]
35	-	CK-1d	India	CK-1	c.837_964del10	280	4	fs	stop at 345	loss of partial amino terminal domain, TM1, and partial ECL1 results in truncation in ECL1	yes (alternative 5' splice site in exon 4 and alternative 3' splice site within insertion in exon 4)	Mathew et al. 2018 [27]
35	-	KT-1b	India	KT-1	c.837_964del10	280	4	fs	stop at 345	loss of partial amino terminal domain, TM1, and partial ECL1 results in truncation in ECL1	yes (alternative 5' splice site in exon 4 and alternative 3' splice site within insertion in exon 4)	Mathew et al. 2018 [27]
35	-	RK-1a	India	RK-1	c.837_964del10	280	4	fs	stop at 345	loss of partial amino terminal domain, TM1, and partial ECL1 results in truncation in ECL1	yes (alternative 5' splice site in exon 4 and alternative 3' splice site within insertion in exon 4)	Mathew et al. 2018 [27]
34	-	CK-1a	India	CK-1	c.838_979del10	280	4	fs	stop at 329	loss of parital amino terminal domain, TM1, & partial ECL1 results in truncation in ECL1	yes (alternative 5' splice site in exon 4)	Mathew et al. 2018 [27]
34	-	KT-1a	India	KT-1	c.838_979del10	280	4	fs	stop at 329	loss of parital amino terminal domain, TM1, & partial ECL1 results in truncation in ECL1	yes (alternative 5' splice site in exon 4)	Mathew et al. 2018 [27]
34	-	RK-1b	India	RK-1	c.838_979del10	280	4	fs	stop at 329	loss of parital amino terminal domain, TM1, & partial ECL1 results in truncation in ECL1	yes (alternative 5' splice site in exon 4)	Mathew et al. 2018 [27]
1 Nomenclature showing mutations is based on the recommendations by the Human Genome Variation Society (http://www.hgvs.org/)
2 Codon number beginning from the initiation codon and indicating disrupted position in the coding sequence
3 Disrupted exon within the PgABCA2 coding sequence
4 Type of mutation (fs, frame shift; InF, in-frame; ns, nonsense; ms, missense)
5 Position of stop codon reflect amino acid residue number from the wild-type PgABCA2 sequence (MG637361)
6 Positions reflect corresponding changes to the wild-type PgABCA2 protein (MG637361) based on pair-wise alignments
7 Event causing mis-spliced transripts (complete intron retention, alternative 5'- or 3'-splice sites, and/or exon skip)
8 nd, not determined
9 Rows shown with the same color indicate pink bollworm samples sharing PgABCA2 mutations
10 Large deletion sequence not included in mutation name
11 Large insertion (138 bp) sequence not included in mutation name
12 Position of introduced premature stop codon lies within the insertion and therefore the indicated position corresponds to the PgABCA2 codon where insertion occurs
13 Large insertion (38 bp) sequence not included in mutation name
14 Large indel sequence not included in the mutation name
15 Large insertion sequence not included in mutation name
